# Supplementary material for: SlKNUCKLES regulates floral meristem activity and controls fruit size in Solanum lycopersicum
Source: Hortic Res. 2024 Nov 21;12(3):uhae331. doi: 10.1093/hr/uhae331 (PMC11879652; doi:10.1093/hr/uhae331)
Supplement: Web_Material_uhae331 [file web_material_uhae331.zip]

Archive with 12 entries (12 files):
- Fig. S1.pdf
- Fig. S2.pdf
- Fig. S3.pdf
- Fig. S4.pdf
- Fig. S5.pdf
- Fig. S6.pdf
- Fig. S7.pdf
- Fig. S8.pdf
- Fig. S9.pdf
- Fig. S10.pdf
- HR-Supplemental Figures-2024-11-4.docx
- Supplementary Data Table-2024-11-4.xlsx
