# Supplementary material for: SlKNUCKLES regulates floral meristem activity and controls fruit size in Solanum lycopersicum
Source: Hortic Res. 2024 Nov 21;12(3):uhae331. doi: 10.1093/hr/uhae331 (PMC11879652; doi:10.1093/hr/uhae331)
Supplement: Web_Material_uhae331 [file web_material_uhae331.zip › Supplementary Data Table-2024-11-4.xlsx]

## Sheet: TableS1
Supplementary Data Table1. Primers used in this study
Name	Forward	Reverse	Description
SlKNU-target	ATATATGGTCTCGATTGAATCATAAACTAGGTGGGTGGTTTTAGAGCTAGAAATAGC	ATTATTGGTCTCGAAACCCGTTTTCTATCCTCCGCCGCAATCTCTTAGTCGACTCTAC	CRISPR-Cas9 primers&identification primer
CR	GTTTTGACAATCAAATCGGAG	CCATGCATGCATGCAACTATA
CLE9-LUC	GGGCCCCCCCTCGAGGTCGACTCCTTTTTATCTCATGAATCAAC	CGCTCTAGAACTAGTGGATCCTAACATCAAACAGGGATAGGAG	Vector construction
CLV3-LUC	GGGCCCCCCCTCGAGGTCGACGGCATATAGTCTTTGTACTTCC	CGCTCTAGAACTAGTGGATCCTTTTCAAGAAGCAAATGAAAAAGC
35S:SlKNU-eGFP	TCCTCTAGAGTCGACATGGCGGACCACACCCACCT	TCCGGCGCCGGGCCCCAAACGAAGGGTAAGGTCGAGAT
35S:SlKNU◺-eGFP	TCCTCTAGAGTCGACATGGCGGACCACACCCACCT	TCCGGCGCCGGGCCCATCAATGGGGAACAATGACAAATC
SlKNU-GST	CCGCGTGGATCCCCGATGGCGGACCACACCCACCT	CGGCCGCTCGAGTCGCAAACGAAGGGTAAGGTCGAGAT
ProSlCLV3	GGAATTCTAATTTGACATAAAAAAATTAACTTTTAAATCTTATATCAAAAAATAATTTGACATAAAAAAATTAACTTTTAAATCTTATATCAAAAAATCTAGAGC	GCTCTAGATTTTTTGATATAAGATTTAAAAGTTAATTTTTTTATGTCAAATTATTTTTTGATATAAGATTTAAAAGTTAATTTTTTTATGTCAAATTAGAATTCC
SlACT	GGACTCTGGTGATGGTGTTAG	CCGTTCAGCAGTAGTGGTG	RT-qPCR
SlKNU	AAGCACTTGGAGGACATCAG	TATTGTTTGAAGGAGGCGGT
SlWUS	CCCATGTGAAGATGGTGATG	CTTCCATGCAAATGATTCCA
SlCLV3	AAAGGAAGTTGCTCCTGTGAA	CCTCTTAGCTCCCAATCAGC
REN	ATAACTGGTCCGCAGTGGTG	TAAGAAGAGGCCGCGTTACC
LUC	ATTACACCCGAGGGGGATGA	CTCTCACACACAGTTCGCCT
SlCLV3(1# biotin)	TTCTTAACCAAAGCCTCTTAACTATTTTCTTTGAGCAAAGTAAAA	TTTTACTTTGCTCAAAGAAAATAGTTAAGAGGCTTTGGTTAAGAA	EMSA
SlCLV3(2# biotin)	TACTGCAGTAAAAATAATAATAACTATTTTCTTCGTTTTAATTTG	CAAATTAAAACGAAGAAAATAGTTATTATTATTTTTACTGCAGTA
SlCLV3(3# biotin)	TAATTTGACATAAAAAAATTAACTTTTAAATCTTATATCAAAAAA	TTTTTTGATATAAGATTTAAAAGTTAATTTTTTTATGTCAAATTA
SlCLV3(3# cold probe)	TAATTTGACATAAAAAAATTAACTTTTAAATCTTATATCAAAAAA	TTTTTTGATATAAGATTTAAAAGTTAATTTTTTTATGTCAAATTA
SlCLV1(1# biotin)	AATAAATATTGGAGTGTTTGAACTATAACAACGCTCCAATATTCAT	ATGAATATTGGAGCGTTGTTATAGTTCAAACACTCCAATATTTATT
SlCLV1(2# biotin)	ACAAAGAGATATACATAATAAACTATTTTGAAATAATCCAAAAATA	TATTTTTGGATTATTTCAAAATAGTTTATTATGTATATCTCTTTGT
SlCLV1(2# cold probe)	ACAAAGAGATATACATAATAAACTATTTTGAAATAATCCAAAAATA	TATTTTTGGATTATTTCAAAATAGTTTATTATGTATATCTCTTTGT
SlWUS	GCGGCCGCGGGAATTTTAGGGGAAAGAGTTGAGAGTAA	CGCGAATTCACTAGTATGGAACATCAACACAACATAG	In situ hybridization
SlCLV3	GCGGCCGCGGGAATTCCAACTTGGCTAGCCTAAAGCC	CGCGAATTCACTAGTCTCATGGTCTGTCTCTAAAGGAA
SlKNU	GCGGCCGCGGGAATTTATTGTTTGAAGGAGGCGGTGG	CGCGAATTCACTAGTAAGCACTTGGAGGACATCAGA
knu-2GT	AGCATGCAAATAACGATGGAG	TCCGATTATCACTCGTAACGG	Genotyping
Ds5-2a	TCCGTTCCGTTTTCGTTTTTTAC

## Sheet: TableS2
		Table S2. Statistical Analysis.
		Fig 4D & 4F
					t		df	P	Sig.(Two-tailed)	Symbol
		SlCLV3	CR-slknu vs WT		3.147		4	0.0346	p<0.05	*
		SlWUS			7.391		4	0.0018	p<0.01	**
		Fig 4E(SlCLV3)
			DEX vs 0h(Mock)	t		df	P	Sig.(Two-tailed)	Symbol
		4h		1.464		4	0.2171	p>0.05	NS
		12h		3.424		4	0.0267	p<0.05	*
		24h		3.821		4	0.0188	p<0.05	*
		Fig 4G (SlWUS)
			DEX vs 0h(Mock)	t		df	P	Sig.(Two-tailed)	Symbol
		4h		3.031		4	0.0388	p<0.05	*
		12h		5.682		4	0.0047	p<0.01	**
		24h		5.609		4	0.005	p<0.01	**
		Fig 5B
				t		df	P	Sig.(Two-tailed)	Symbol
		35S:SlKNU&pCLV3：LUC	vs 35S:GFP&pCLV3:LUC	12.17		4	0.0003	p<0.01	**
		35S:SlKNU(-EAR):LUC&pCLV3:LUC		10.37		4	0.0005	p<0.01	**
		Fig S2		t		df	P	Sig.(Two-tailed)	Symbol
		CR-slknu-#15	vs WT	5.372		58	p<0.01	p<0.01	**	Sepal
				5.767		58	p<0.01	p<0.01	**	Petal
					5.387	58	p<0.01	p<0.01	**	Stamen
		CR-slknu-#17	vs WT		5.8	58	p<0.01	p<0.01	**	Sepal
					5.7	58	p<0.01	p<0.01	**	Petal
					6.6	58	p<0.01	p<0.01	**	Stamen
		CR-slknu-#15	vs CR-slknu-#17		0.47	58	0.64	p>0.05	NS	Sepal
					0.38	58	0.7	p>0.05	NS	Petal
					0.54	58	0.59	p>0.05	NS	Stamen
		Fig S4
			vs WT	t		df	P	Sig.(Two-tailed)	Symbol
		#1		12.83		4	0.0002	p<0.01	**
		#2		30.63		4	6.76457e-06	p<0.01	**
		#3		30		4	7.34855e-06	p<0.01	**
		Fig S6C
		35S:SlKNU-GFP & pCLE9：LUC	vs 35S:GFP & pCLE9：LUC	t		df	P	Sig.(Two-tailed)	Symbol
				1.635		4	0.1775	p>0.05	NS
		Fig S7
				t		df	P	Sig.(Two-tailed)	Symbol
		35S:SlKNU&pCLV1：LUC	vs 35S:GFP & pCLV1:LUC	20.92		4	3.1e-05	p<0.01	**
		35S:SlKNU(-EAR):LUC&pCLV1:LUC		10.46		4	0.000472	p<0.01	**

## Sheet: TableS3
											Table S3. Phenotypic statistics.
											Fig 2M
												locules
												2		3		4		5		>5
												fruit numbers	percentage	fruit numbers	percentage	fruit numbers	percentage	fruit numbers	percentage	fruit numbers	percentage	total
											WT	27	0.75	7	0.194	2	0.056	0	0	0	0	36
											CR-slknu-#15	9	0.25	11	0.31	9	0.25	4	0.11	3	0.08	36
											CR-slknu-#17	11	0.3	14	0.42	5	0.13	4	0.1	2	0.05	36
											Fig 3F
												Fruits
												diameter ( average)
											WT	16.87mm
											CR-slknu	20mm
											Fig 3H
													FM
													width ( average)
											S4	WT	99.03μm
												CR-slknu	120.46μm
											S6	WT	56.93μm
												CR-slknu	107.12μm
											Fig S8
												Strong		Medium		Weak
											plants	lines	percentage	lines	percentage	lines	percentage
											35S:SlKNU-eGFP	10	0.333	16	0.533	4	0.134
											Fig S9
												sepal	petal	stamen	carpel
												numbers (average)	numbers (average)	numbers (average)	numbers (average)
											Ler	4	4	6	2
											35S:SlKNU-eGFP	4	4	5.45	2
